# Supplementary material for: Effects of driver compensatory behaviour on risks of critical pedestrian collisions under simulated visual field defects
Source: PLoS One. 2020 Apr 9;15(4):e0231130. doi: 10.1371/journal.pone.0231130 (PMC7144977; doi:10.1371/journal.pone.0231130)
Supplement: S1 Dataset — (XLSX) [file pone.0231130.s001.xlsx]

## Sheet: BRT
BRT	Crash	Condition
3.2	0	Baseline
7.1	0	Baseline
1	0	Baseline
0.8	0	Baseline
0.8	0	Baseline
1.9	0	Baseline
1.3	0	Baseline
1.1	0	Baseline
2.2	0	Baseline
1.2	0	Baseline
3.1	0	Baseline
6.7	0	Baseline
1	0	Baseline
0.7	0	Baseline
0.8	0	Baseline
1.9	0	Baseline
1.3	0	Baseline
1.3	0	Baseline
2.1	0	Baseline
1	0	Baseline
2.9	0	Baseline
7	0	Baseline
1	0	Baseline
0.9	0	Baseline
0.9	0	Baseline
2.4	0	Baseline
2	0	Baseline
1.2	0	Baseline
2.3	0	Baseline
1.2	0	Baseline
2.5	0	Baseline
6.4	0	Baseline
0.7	0	Baseline
0.8	0	Baseline
0.8	0	Baseline
1.4	0	Baseline
1.2	0	Baseline
0.6	0	Baseline
1.8	0	Baseline
0.7	0	Baseline
3.3	0	Baseline
6.7	0	Baseline
1.1	0	Baseline
0.9	0	Baseline
1.1	0	Baseline
1.7	0	Baseline
0.9	0	Baseline
1.4	0	Baseline
1.9	0	Baseline
1	0	Baseline
3.4	0	Baseline
7.2	0	Baseline
1.3	0	Baseline
1.2	0	Baseline
1.6	0	Baseline
2.2	0	Baseline
1.6	0	Baseline
1.2	0	Baseline
2.5	0	Baseline
1.1	0	Baseline
3.2	0	Baseline
6.9	0	Baseline
0.8	0	Baseline
0.7	0	Baseline
0.8	0	Baseline
1.7	0	Baseline
1.3	0	Baseline
0.8	0	Baseline
2	0	Baseline
1	0	Baseline
2.4	0	Baseline
7.2	0	Baseline
1	0	Baseline
1.1	0	Baseline
0.9	0	Baseline
1.4	0	Baseline
1	0	Baseline
1.2	0	Baseline
2.1	0	Baseline
1.1	0	Baseline
3	0	Baseline
6.7	0	Baseline
1.1	0	Baseline
0.7	0	Baseline
0.9	0	Baseline
1.1	0	Baseline
1.3	0	Baseline
1.2	0	Baseline
2.4	0	Baseline
1	0	Baseline
3.2	0	Baseline
6.8	0	Baseline
1.2	0	Baseline
1	0	Baseline
1.3	0	Baseline
1.5	0	Baseline
1.6	0	Baseline
1.2	0	Baseline
2.3	0	Baseline
1.1	0	Baseline
3.5	0	Baseline
5.7	0	Baseline
0.9	0	Baseline
0.8	0	Baseline
0.7	0	Baseline
1.5	0	Baseline
0.8	0	Baseline
1.3	0	Baseline
1.9	0	Baseline
0.7	0	Baseline
3.1	0	Baseline
6.8	0	Baseline
1	0	Baseline
0.8	0	Baseline
1.1	0	Baseline
1.6	0	Baseline
1.4	0	Baseline
1.6	0	Baseline
1.8	0	Baseline
1	0	Baseline
1.9	0	Baseline
6.8	0	Baseline
1.1	0	Baseline
0.9	0	Baseline
1	0	Baseline
1.7	0	Baseline
1.3	0	Baseline
1.2	0	Baseline
2.2	0	Baseline
1.3	0	Baseline
4	0	Baseline
7.1	0	Baseline
1.6	0	Baseline
1	0	Baseline
1.3	0	Baseline
3	0	Baseline
1.6	0	Baseline
2	0	Baseline
2.6	0	Baseline
1.5	0	Baseline
3.7	0	Baseline
7.3	0	Baseline
1.2	0	Baseline
1.1	0	Baseline
1	0	Baseline
1.8	0	Baseline
1.6	0	Baseline
1.4	1	Baseline
2.4	0	Baseline
1.2	0	Baseline
2.6	0	Baseline
6.2	0	Baseline
0.8	0	Baseline
0.8	0	Baseline
0.9	0	Baseline
1.1	0	Baseline
1.2	0	Baseline
1	0	Baseline
1.9	0	Baseline
1	0	Baseline
2.7	0	Baseline
6.8	0	Baseline
0.9	0	Baseline
0.7	0	Baseline
0.8	0	Baseline
1	0	Baseline
1	0	Baseline
0.9	0	Baseline
1.9	0	Baseline
0.9	0	Baseline
2.7	0	Baseline
6.6	0	Baseline
0.8	0	Baseline
0.7	0	Baseline
0.8	0	Baseline
1.2	0	Baseline
0.9	0	Baseline
0.8	0	Baseline
1.9	0	Baseline
0.9	0	Baseline
6.2	0	WC
6.9	0	WC
2.7	0	WC
2.4	0	WC
1.1	0	WC
3	0	WC
1	0	WC
6.4	0	WC
6.9	0	WC
1.7	0	WC
0.9	0	WC
1	0	WC
2.8	0	WC
0.8	0	WC
2.2	0	WC
1.1	0	WC
6.3	0	WC
7	0	WC
3	0	WC
0.8	0	WC
2.8	0	WC
0.9	0	WC
1.3	0	WC
2.7	0	WC
1.7	0	WC
8.3	1	WC
7.8	0	WC
1.2	0	WC
1.5	0	WC
2.1	1	WC
7.7	1	WC
7.4	0	WC
2.3	1	WC
1.9	0	WC
7.7	0	WC
7.4	0	WC
1.6	0	WC
3.2	0	WC
3.2	0	WC
7	0	WC
7	0	WC
2.7	0	WC
1.4	0	WC
3.3	0	WC
1.6	0	WC
5.5	0	WC
6.8	0	WC
3.3	0	WC
0.9	0	WC
1.6	0	WC
2.5	0	WC
1.4	1	WC
1.1	0	WC
2.1	0	WC
0.9	0	WC
6.3	0	WC
7	0	WC
2.6	0	WC
0.8	0	WC
1.1	0	WC
2.9	0	WC
1.9	1	WC
1.8	0	WC
1.5	0	WC
1.6	0	WC
6.9	0	WC
6.3	0	WC
2.6	0	WC
1.6	1	WC
1.8	0	WC
1.1	0	WC
1.4	0	WC
2.9	0	WC
1.8	0	WC
6.4	0	WC
6.6	0	WC
2.5	0	WC
1.2	0	WC
2.2	1	WC
2.3	0	WC
2.5	0	WC
1.8	1	WC
1.5	0	WC
6.2	0	WC
6.3	0	WC
2.4	0	WC
1.9	0	WC
1.2	0	WC
1.2	0	WC
6.1	0	WC
6.5	0	WC
1.1	0	WC
0.7	0	WC
0.8	0	WC
2.5	0	WC
1.1	0	WC
0.9	0	WC
1.6	0	WC
1.6	0	WC
6.2	0	WC
7	0	WC
3.6	0	WC
0.7	0	WC
1.2	0	WC
2.6	0	WC
1.1	0	WC
3	0	WC
1.2	0	WC
6.9	0	WC
7.3	0	WC
3.5	0	WC
1.3	1	WC
1.8	0	WC
2.7	0	WC
1.1	0	WC
3.8	1	WC
1.4	0	WC
5.4	0	WC
6.8	0	WC
2.5	0	WC
1.3	1	WC
1	0	WC
2.5	0	WC
1	0	WC
0.9	0	WC
1.6	0	WC
1.7	0	WC
5.6	0	WC
6.4	0	WC
1.9	0	WC
0.8	0	WC
2	0	WC
1.4	1	WC
1.7	0	WC
2.4	0	WC
1.6	0	WC
5.9	0	WC
4.7	0	WC
2.2	0	WC
1.3	1	WC
0.8	0	WC
2.8	0	WC
0.9	0	WC
1.1	0	WC
1.7	0	WC
1.7	0	WC
6.6	1	WoC
9.1	1	WoC
3.9	0	WoC
3	1	WoC
2.7	1	WoC
1.8	1	WoC
7.5	0	WoC
4.6	1	WoC
8.1	1	WoC
2.9	0	WoC
5.4	1	WoC
1	0	WoC
3.4	0	WoC
7.8	0	WoC
9.1	1	WoC
9.1	1	WoC
2.3	0	WoC
2.8	1	WoC
4	1	WoC
9.5	1	WoC
4	1	WoC
5.6	1	WoC
3.6	0	WoC
5.8	1	WoC
7.8	1	WoC
3.4	0	WoC
2.6	1	WoC
2.8	1	WoC
2.4	0	WoC
6.7	0	WoC
6.8	0	WoC
2.9	0	WoC
4.5	1	WoC
1.2	0	WoC
2.5	0	WoC
9	1	WoC
9.9	1	WoC
8.6	0	WoC
1.7	1	WoC
3.2	1	WoC
4.6	1	WoC
2	1	WoC
3.8	0	WoC
5.1	1	WoC
3.2	0	WoC
4.2	1	WoC
1.2	1	WoC
2.9	1	WoC
3.8	1	WoC
1.7	1	WoC
1.9	1	WoC
8.6	0	WoC
8.3	0	WoC
7.5	0	WoC
3.2	0	WoC
6.2	1	WoC
2.6	1	WoC
1.9	0	WoC
6.6	0	WoC
6.3	0	WoC
1	0	WoC
0.8	0	WoC
0.8	0	WoC
1.5	0	WoC
1.6	1	WoC
1.1	0	WoC
7.5	0	WoC
1.4	0	WoC
7	0	WoC
7	0	WoC
3.4	0	WoC
1.6	1	WoC
1.6	0	WoC
2.7	0	WoC
3	1	WoC
8.4	0	WoC
4.4	0	WoC
3	1	WoC
3.1	1	WoC
6	0	WoC
6.7	0	WoC
2.9	0	WoC
1	0	WoC
1	0	WoC
2.4	0	WoC
1.5	0	WoC
6.2	0	WoC
1.7	1	WoC
6.2	0	WoC
3.5	1	WoC
5.8	1	WoC
2.5	1	WoC
1.6	0	WoC
5.2	0	WoC
6.6	0	WoC
6.7	0	WoC
3	0	WoC
1	0	WoC
1.2	0	WoC
1.8	0	WoC
1.3	1	WoC
1.2	0	WoC
7.5	0	WoC
1.5	1	WoC

## Sheet: ART
id	time	Condition	ART
1	1	Baseline	3
1	2	Baseline	6.9
1	3	Baseline	0.8
1	4	Baseline	0.7
1	5	Baseline	0.6
1	6	Baseline	0.8
1	7	Baseline	0.9
1	8	Baseline	0.8
1	9	Baseline	2
1	10	Baseline	1.1
2	1	Baseline	2.8
2	2	Baseline	4.4
2	3	Baseline	0.8
2	4	Baseline	0.6
2	5	Baseline	0.7
2	6	Baseline	1.6
2	7	Baseline	1.1
2	8	Baseline	1
2	9	Baseline	1.9
2	10	Baseline	0.8
3	1	Baseline	2.6
3	2	Baseline	6.9
3	3	Baseline	0.8
3	4	Baseline	0.8
3	5	Baseline	0.8
3	6	Baseline	2.2
3	7	Baseline	1.8
3	8	Baseline	1
3	9	Baseline	2.1
3	10	Baseline	1
4	1	Baseline	2.41
4	2	Baseline	6.3
4	3	Baseline	0.6
4	4	Baseline	0.7
4	5	Baseline	0.7
4	6	Baseline	1.1
4	7	Baseline	1.1
4	8	Baseline	0.6
4	9	Baseline	1.8
4	10	Baseline	0.7
5	1	Baseline	3.2
5	2	Baseline	6.6
5	3	Baseline	0.9
5	4	Baseline	0.8
5	5	Baseline	0.9
5	6	Baseline	1.2
5	7	Baseline	0.9
5	8	Baseline	1.1
5	9	Baseline	1.8
5	10	Baseline	0.8
6	1	Baseline	3
6	2	Baseline	6.9
6	3	Baseline	1
6	4	Baseline	0.9
6	5	Baseline	1.4
6	6	Baseline	1
6	7	Baseline	1.3
6	8	Baseline	0.9
6	9	Baseline	2.3
6	10	Baseline	0.9
7	1	Baseline	2.9
7	2	Baseline	6.7
7	3	Baseline	0.8
7	4	Baseline	0.7
7	5	Baseline	0.7
7	6	Baseline	1.4
7	7	Baseline	1.2
7	8	Baseline	0.7
7	9	Baseline	2
7	10	Baseline	0.9
8	1	Baseline	2
8	2	Baseline	7
8	3	Baseline	0.9
8	4	Baseline	1
8	5	Baseline	0.8
8	6	Baseline	0.9
8	7	Baseline	0.8
8	8	Baseline	1.1
8	9	Baseline	2
8	10	Baseline	0.9
9	1	Baseline	2.8
9	2	Baseline	6.5
9	3	Baseline	0.8
9	4	Baseline	0.6
9	5	Baseline	0.7
9	6	Baseline	0.7
9	7	Baseline	1.1
9	8	Baseline	1.1
9	9	Baseline	2.2
9	10	Baseline	0.8
10	1	Baseline	2.7
10	2	Baseline	6.5
10	3	Baseline	1
10	4	Baseline	0.7
10	5	Baseline	1.1
10	6	Baseline	1
10	7	Baseline	1.3
10	8	Baseline	0.9
10	9	Baseline	2
10	10	Baseline	0.8
11	1	Baseline	3.2
11	2	Baseline	5.1
11	3	Baseline	0.7
11	4	Baseline	0.8
11	5	Baseline	0.6
11	6	Baseline	0.9
11	7	Baseline	0.7
11	8	Baseline	1.2
11	9	Baseline	1.7
11	10	Baseline	0.6
12	1	Baseline	2.9
12	2	Baseline	6.4
12	3	Baseline	0.9
12	4	Baseline	0.7
12	5	Baseline	0.9
12	6	Baseline	1.4
12	7	Baseline	1.2
12	8	Baseline	1.3
12	9	Baseline	1.71
12	10	Baseline	0.9
13	1	Baseline	1.6
13	2	Baseline	6.7
13	3	Baseline	0.9
13	4	Baseline	0.7
13	5	Baseline	0.8
13	6	Baseline	1.4
13	7	Baseline	1
13	8	Baseline	1
13	9	Baseline	2
13	10	Baseline	0.8
14	1	Baseline	3.21
14	2	Baseline	6.8
14	3	Baseline	1.1
14	4	Baseline	0.7
14	5	Baseline	1
14	6	Baseline	2.3
14	7	Baseline	1.1
14	8	Baseline	1.4
14	9	Baseline	2.4
14	10	Baseline	1.1
15	1	Baseline	3.3
15	2	Baseline	7
15	3	Baseline	1
15	4	Baseline	0.9
15	5	Baseline	0.8
15	6	Baseline	1.2
15	7	Baseline	1.2
15	8	Baseline	1.1
15	9	Baseline	2.1
15	10	Baseline	1
16	1	Baseline	2.4
16	2	Baseline	5.8
16	3	Baseline	0.8
16	4	Baseline	0.7
16	5	Baseline	0.8
16	6	Baseline	0.8
16	7	Baseline	1
16	8	Baseline	0.9
16	9	Baseline	1.8
16	10	Baseline	0.9
17	1	Baseline	2.4
17	2	Baseline	6.7
17	3	Baseline	0.8
17	4	Baseline	0.6
17	5	Baseline	0.7
17	6	Baseline	0.7
17	7	Baseline	0.8
17	8	Baseline	0.6
17	9	Baseline	1.8
17	10	Baseline	0.7
18	1	Baseline	2.5
18	2	Baseline	6.4
18	3	Baseline	0.7
18	4	Baseline	0.6
18	5	Baseline	0.7
18	6	Baseline	1.1
18	7	Baseline	0.7
18	8	Baseline	0.7
18	9	Baseline	1.8
18	10	Baseline	0.8
1	1	WC	6.1
1	2	WC	6.7
1	3	WC	2.4
1	4	WC	2
1	5	WC	2.7
1	6	WC	2.3
1	7	WC	2.4
1	8	WC	1
1	9	WC	2.9
1	10	WC	0.8
2	1	WC	6.3
2	2	WC	6.8
2	3	WC	1.5
2	4	WC	0.8
2	5	WC	0.9
2	6	WC	2.7
2	7	WC	2.4
2	8	WC	0.7
2	9	WC	2.1
2	10	WC	0.9
3	1	WC	6.1
3	2	WC	6.8
3	3	WC	2.9
3	4	WC	2
3	5	WC	0.7
3	6	WC	2.6
3	7	WC	0.8
3	8	WC	1
3	9	WC	2.5
3	10	WC	1.5
4	1	WC	7.98
4	2	WC	7.8
4	3	WC	1.1
4	4	WC	1.5
4	5	WC	2.7
4	6	WC	3.7
4	7	WC	2.4
4	8	WC	2
4	9	WC	4.3
4	10	WC	2.3
5	1	WC	7.4
5	2	WC	7.2
5	3	WC	3.9
5	4	WC	2
5	5	WC	2.7
5	6	WC	3.7
5	7	WC	2.4
5	8	WC	2.1
5	9	WC	4.3
5	10	WC	1.8
6	1	WC	7.4
6	2	WC	7.1
6	3	WC	3.9
6	4	WC	2
6	5	WC	1.3
6	6	WC	2.9
6	7	WC	2.4
6	8	WC	3
6	9	WC	3
6	10	WC	2.3
7	1	WC	6.6
7	2	WC	7
7	3	WC	2.5
7	4	WC	2
7	5	WC	1.4
7	6	WC	3.2
7	7	WC	2.4
7	8	WC	1.6
7	9	WC	4.3
7	10	WC	2.3
8	1	WC	5.3
8	2	WC	1.4
8	3	WC	0.7
8	4	WC	0.8
8	5	WC	1.5
8	6	WC	2.4
8	7	WC	1.3
8	8	WC	1
8	9	WC	2
8	10	WC	0.8
9	1	WC	6.2
9	2	WC	6.9
9	3	WC	2.5
9	4	WC	0.7
9	5	WC	0.9
9	6	WC	2.6
9	7	WC	1.9
9	8	WC	1.8
9	9	WC	1.3
9	10	WC	1.4
10	1	WC	6.6
10	2	WC	6
10	3	WC	2.4
10	4	WC	1.4
10	5	WC	2.7
10	6	WC	1.5
10	7	WC	0.9
10	8	WC	1.1
10	9	WC	2.7
10	10	WC	1.58
11	1	WC	6.4
11	2	WC	6.5
11	3	WC	2.4
11	4	WC	1.2
11	5	WC	2.2
11	6	WC	2.2
11	7	WC	2.4
11	8	WC	2.5
11	9	WC	1.8
11	10	WC	1.5
12	1	WC	6
12	2	WC	6
12	3	WC	2.1
12	4	WC	2
12	5	WC	2.7
12	6	WC	1.7
12	7	WC	2.4
12	8	WC	1.1
12	9	WC	4.3
12	10	WC	1
13	1	WC	6
13	2	WC	6.3
13	3	WC	0.8
13	4	WC	0.5
13	5	WC	0.7
13	6	WC	2.3
13	7	WC	1
13	8	WC	0.8
13	9	WC	1.4
13	10	WC	1.5
14	1	WC	5.9
14	2	WC	6.2
14	3	WC	1.5
14	4	WC	0.5
14	5	WC	1
14	6	WC	2.2
14	7	WC	2.4
14	8	WC	0.8
14	9	WC	2.7
14	10	WC	1
15	1	WC	6.7
15	2	WC	7
15	3	WC	3.4
15	4	WC	1
15	5	WC	1.6
15	6	WC	2.7
15	7	WC	2.4
15	8	WC	0.9
15	9	WC	3.8
15	10	WC	1.3
16	1	WC	5.3
16	2	WC	6.8
16	3	WC	2.5
16	4	WC	1.2
16	5	WC	0.9
16	6	WC	2.4
16	7	WC	0.9
16	8	WC	0.9
16	9	WC	1.5
16	10	WC	1.7
17	1	WC	5.6
17	2	WC	6.4
17	3	WC	1.9
17	4	WC	2
17	5	WC	0.8
17	6	WC	2
17	7	WC	1.4
17	8	WC	1.8
17	9	WC	2.4
17	10	WC	1.6
18	1	WC	5.9
18	2	WC	4.4
18	3	WC	2.1
18	4	WC	1.3
18	5	WC	0.7
18	6	WC	2.7
18	7	WC	0.9
18	8	WC	1
18	9	WC	1.6
18	10	WC	1.7
1	1	WoC	6.4
1	2	WoC	9
1	3	WoC	3.8
1	4	WoC	2.7
1	5	WoC	2.7
1	6	WoC	1.7
1	7	WoC	6.1
1	8	WoC	3.8
1	9	WoC	7.4
1	10	WoC	2.1
2	1	WoC	10.3
2	2	WoC	9.6
2	3	WoC	4.7
2	4	WoC	4.3
2	5	WoC	11.9
2	6	WoC	4.9
2	7	WoC	6.6
2	8	WoC	3.8
2	9	WoC	10
2	10	WoC	2.1
3	1	WoC	7.72
3	2	WoC	8.6
3	3	WoC	2.9
3	4	WoC	5.3
3	5	WoC	0.8
3	6	WoC	3.4
3	7	WoC	6.6
3	8	WoC	3.8
3	9	WoC	7.7
3	10	WoC	2.1
4	1	WoC	9
4	2	WoC	9.12
4	3	WoC	2.58
4	4	WoC	2.3
4	5	WoC	2.8
4	6	WoC	4
4	7	WoC	6.6
4	8	WoC	3.8
4	9	WoC	9.5
4	10	WoC	2.1
5	1	WoC	10.3
5	2	WoC	9.6
5	3	WoC	3.9
5	4	WoC	5.3
5	5	WoC	12.4
5	6	WoC	3.3
5	7	WoC	6.6
5	8	WoC	3.8
5	9	WoC	10
5	10	WoC	2.1
6	1	WoC	10.3
6	2	WoC	9.6
6	3	WoC	4.7
6	4	WoC	5.6
6	5	WoC	12.4
6	6	WoC	4.9
6	7	WoC	6.6
6	8	WoC	3.8
6	9	WoC	10
6	10	WoC	2.1
7	1	WoC	7.8
7	2	WoC	7.7
7	3	WoC	3.3
7	4	WoC	2.6
7	5	WoC	2.8
7	6	WoC	2.4
7	7	WoC	6.6
7	8	WoC	3.8
7	9	WoC	10
7	10	WoC	2.1
8	1	WoC	6.5
8	2	WoC	6.7
8	3	WoC	2.8
8	4	WoC	4.3
8	5	WoC	1
8	6	WoC	2.3
8	7	WoC	6.6
8	8	WoC	3.8
8	9	WoC	8.82
8	10	WoC	2.1
9	1	WoC	9.8
9	2	WoC	8.2
9	3	WoC	4.7
9	4	WoC	1.7
9	5	WoC	3.2
9	6	WoC	4.4
9	7	WoC	2
9	8	WoC	3.3
9	9	WoC	10
9	10	WoC	2.1
10	1	WoC	10.3
10	2	WoC	9.6
10	3	WoC	2.52
10	4	WoC	4.9
10	5	WoC	7.5
10	6	WoC	3
10	7	WoC	6.6
10	8	WoC	3.8
10	9	WoC	10
10	10	WoC	2.1
11	1	WoC	10.3
11	2	WoC	9.6
11	3	WoC	4.2
11	4	WoC	0.6
11	5	WoC	2.8
11	6	WoC	3.7
11	7	WoC	1.6
11	8	WoC	1.9
11	9	WoC	8.5
11	10	WoC	2.1
12	1	WoC	8.1
12	2	WoC	7.4
12	3	WoC	3
12	4	WoC	6
12	5	WoC	2.5
12	6	WoC	1.7
12	7	WoC	6.6
12	8	WoC	3.8
12	9	WoC	10
12	10	WoC	2.1
13	1	WoC	6.4
13	2	WoC	6.1
13	3	WoC	0.8
13	4	WoC	0.7
13	5	WoC	0.7
13	6	WoC	1.3
13	7	WoC	1.5
13	8	WoC	1
13	9	WoC	7.3
13	10	WoC	1.3
14	1	WoC	6.7
14	2	WoC	6.3
14	3	WoC	2.8
14	4	WoC	1.4
14	5	WoC	1
14	6	WoC	2.2
14	7	WoC	6.6
14	8	WoC	2.7
14	9	WoC	8.3
14	10	WoC	2.1
15	1	WoC	10.3
15	2	WoC	9.6
15	3	WoC	4.2
15	4	WoC	2.9
15	5	WoC	3
15	6	WoC	4.9
15	7	WoC	6.6
15	8	WoC	3.8
15	9	WoC	10
15	10	WoC	2.1
16	1	WoC	5.9
16	2	WoC	6.6
16	3	WoC	2.8
16	4	WoC	0.9
16	5	WoC	0.9
16	6	WoC	2.3
16	7	WoC	6.6
16	8	WoC	1.4
16	9	WoC	6.1
16	10	WoC	1.6
17	1	WoC	10.3
17	2	WoC	6.1
17	3	WoC	3.5
17	4	WoC	5.8
17	5	WoC	2.5
17	6	WoC	1.5
17	7	WoC	6.6
17	8	WoC	3.8
17	9	WoC	5.2
17	10	WoC	2.1
18	1	WoC	6.5
18	2	WoC	6.7
18	3	WoC	2.8
18	4	WoC	0.9
18	5	WoC	0.9
18	6	WoC	1.7
18	7	WoC	1.2
18	8	WoC	1.1
18	9	WoC	6.3
18	10	WoC	1.5

## Sheet: TTC
id	time	Condition	TTC
1	1	Baseline	2.7
1	2	Baseline	1.9
1	3	Baseline	2.5
1	4	Baseline	1.8
1	5	Baseline	2.2
1	6	Baseline	3.6
1	7	Baseline	2.5
1	8	Baseline	2.2
1	9	Baseline	2.3
1	10	Baseline	2.1
2	1	Baseline	3
2	2	Baseline	4.4
2	3	Baseline	2.4
2	4	Baseline	1.9
2	5	Baseline	2.1
2	6	Baseline	2.7
2	7	Baseline	2.4
2	8	Baseline	2.2
2	9	Baseline	2.5
2	10	Baseline	2.4
3	1	Baseline	3.1
3	2	Baseline	2
3	3	Baseline	2.4
3	4	Baseline	1.7
3	5	Baseline	2
3	6	Baseline	2.2
3	7	Baseline	1.6
3	8	Baseline	2.1
3	9	Baseline	2.2
3	10	Baseline	2.2
4	1	Baseline	3.4
4	2	Baseline	2.6
4	3	Baseline	2.7
4	4	Baseline	1.9
4	5	Baseline	2.1
4	6	Baseline	3.3
4	7	Baseline	2.4
4	8	Baseline	2.4
4	9	Baseline	2.6
4	10	Baseline	2.4
5	1	Baseline	2.6
5	2	Baseline	2.2
5	3	Baseline	2.4
5	4	Baseline	1.8
5	5	Baseline	2
5	6	Baseline	3.1
5	7	Baseline	2.6
5	8	Baseline	2.4
5	9	Baseline	2.5
5	10	Baseline	2.3
6	1	Baseline	2.7
6	2	Baseline	1.8
6	3	Baseline	2.2
6	4	Baseline	1.6
6	5	Baseline	1.3
6	6	Baseline	3.4
6	7	Baseline	2.2
6	8	Baseline	2.1
6	9	Baseline	2
6	10	Baseline	2.3
7	1	Baseline	2.9
7	2	Baseline	2.1
7	3	Baseline	2.4
7	4	Baseline	1.9
7	5	Baseline	2.2
7	6	Baseline	3
7	7	Baseline	2.2
7	8	Baseline	2.4
7	9	Baseline	2.4
7	10	Baseline	2.3
8	1	Baseline	3.8
8	2	Baseline	1.8
8	3	Baseline	2.4
8	4	Baseline	1.5
8	5	Baseline	2
8	6	Baseline	3.4
8	7	Baseline	2.6
8	8	Baseline	2
8	9	Baseline	2.3
8	10	Baseline	2.2
9	1	Baseline	3
9	2	Baseline	2.3
9	3	Baseline	2.5
9	4	Baseline	1.9
9	5	Baseline	2.1
9	6	Baseline	3.6
9	7	Baseline	2.4
9	8	Baseline	2.2
9	9	Baseline	2.2
9	10	Baseline	2.4
10	1	Baseline	3.1
10	2	Baseline	2.3
10	3	Baseline	2.2
10	4	Baseline	1.8
10	5	Baseline	1.7
10	6	Baseline	3.3
10	7	Baseline	2.1
10	8	Baseline	2.1
10	9	Baseline	2.3
10	10	Baseline	2.3
11	1	Baseline	2.6
11	2	Baseline	3.7
11	3	Baseline	2.5
11	4	Baseline	1.8
11	5	Baseline	2.2
11	6	Baseline	3.5
11	7	Baseline	2.8
11	8	Baseline	2
11	9	Baseline	2.6
11	10	Baseline	2.5
12	1	Baseline	2.8
12	2	Baseline	2.4
12	3	Baseline	2.3
12	4	Baseline	1.8
12	5	Baseline	1.9
12	6	Baseline	3
12	7	Baseline	2.2
12	8	Baseline	1.9
12	9	Baseline	2.6
12	10	Baseline	2.3
13	1	Baseline	4.2
13	2	Baseline	2.1
13	3	Baseline	2.4
13	4	Baseline	1.8
13	5	Baseline	2
13	6	Baseline	2.9
13	7	Baseline	2.5
13	8	Baseline	2
13	9	Baseline	2.3
13	10	Baseline	2.3
14	1	Baseline	2.5
14	2	Baseline	1.9
14	3	Baseline	2.1
14	4	Baseline	1.8
14	5	Baseline	1.8
14	6	Baseline	2
14	7	Baseline	2.4
14	8	Baseline	1.7
14	9	Baseline	1.9
14	10	Baseline	2.1
15	1	Baseline	2.4
15	2	Baseline	1.7
15	3	Baseline	2.2
15	4	Baseline	1.6
15	5	Baseline	2
15	6	Baseline	3.1
15	7	Baseline	2.2
15	8	Baseline	2
15	9	Baseline	2.1
15	10	Baseline	2.1
16	1	Baseline	3.4
16	2	Baseline	3
16	3	Baseline	2.5
16	4	Baseline	1.8
16	5	Baseline	2
16	6	Baseline	3.5
16	7	Baseline	2.5
16	8	Baseline	2.2
16	9	Baseline	2.5
16	10	Baseline	2.3
17	1	Baseline	3.4
17	2	Baseline	2.2
17	3	Baseline	2.5
17	4	Baseline	2
17	5	Baseline	2.1
17	6	Baseline	3.7
17	7	Baseline	2.7
17	8	Baseline	2.5
17	9	Baseline	2.5
17	10	Baseline	2.5
18	1	Baseline	3.3
18	2	Baseline	2.4
18	3	Baseline	2.6
18	4	Baseline	1.9
18	5	Baseline	2.1
18	6	Baseline	3.2
18	7	Baseline	2.7
18	8	Baseline	2.3
18	9	Baseline	2.5
18	10	Baseline	2.4
1	1	WC	2.5
1	2	WC	2.1
1	3	WC	2.3
1	4	WC	0
1	5	WC	0
1	6	WC	2.4
1	7	WC	0
1	8	WC	2.1
1	9	WC	1.5
1	10	WC	2.3
2	1	WC	2.3
2	2	WC	2
2	3	WC	3.3
2	4	WC	1.3
2	5	WC	1.9
2	6	WC	2
2	7	WC	0
2	8	WC	2.3
2	9	WC	2.4
2	10	WC	2.2
3	1	WC	2.4
3	2	WC	2
3	3	WC	1.9
3	4	WC	0
3	5	WC	2.1
3	6	WC	2.1
3	7	WC	1.4
3	8	WC	2.1
3	9	WC	1.9
3	10	WC	1.6
4	1	WC	0.6
4	2	WC	1.4
4	3	WC	3.9
4	4	WC	0.6
4	5	WC	0
4	6	WC	0
4	7	WC	0
4	8	WC	1.1
4	9	WC	0
4	10	WC	0
5	1	WC	1.2
5	2	WC	2.4
5	3	WC	0
5	4	WC	0
5	5	WC	0
5	6	WC	0
5	7	WC	0
5	8	WC	1
5	9	WC	0
5	10	WC	1.5
6	1	WC	1.6
6	2	WC	2.1
6	3	WC	0
6	4	WC	0
6	5	WC	1.5
6	6	WC	1.8
6	7	WC	0
6	8	WC	0
6	9	WC	1.4
6	10	WC	0
7	1	WC	3
7	2	WC	1.8
7	3	WC	2.4
7	4	WC	0
7	5	WC	1.4
7	6	WC	1.5
7	7	WC	0
7	8	WC	1.3
7	9	WC	0
7	10	WC	0
8	1	WC	3.3
8	2	WC	7.5
8	3	WC	4.1
8	4	WC	1.4
8	5	WC	1.3
8	6	WC	2.2
8	7	WC	1
8	8	WC	2.1
8	9	WC	2.4
8	10	WC	2.3
9	1	WC	2.4
9	2	WC	1.9
9	3	WC	2.2
9	4	WC	1.4
9	5	WC	1.8
9	6	WC	2.1
9	7	WC	0.3
9	8	WC	1.3
9	9	WC	3.1
9	10	WC	1.7
10	1	WC	1.9
10	2	WC	3.1
10	3	WC	2.3
10	4	WC	0.7
10	5	WC	0
10	6	WC	3.3
10	7	WC	1.4
10	8	WC	2
10	9	WC	1.7
10	10	WC	1.6
11	1	WC	2.1
11	2	WC	2.3
11	3	WC	2.2
11	4	WC	0.9
11	5	WC	0.5
11	6	WC	2.5
11	7	WC	0
11	8	WC	0.5
11	9	WC	2.6
11	10	WC	1.6
12	1	WC	2.5
12	2	WC	2.8
12	3	WC	2.4
12	4	WC	0
12	5	WC	0
12	6	WC	3
12	7	WC	0
12	8	WC	1.9
12	9	WC	0
12	10	WC	2.1
13	1	WC	2.6
13	2	WC	2.4
13	3	WC	3.9
13	4	WC	1.6
13	5	WC	2.2
13	6	WC	2.4
13	7	WC	1.3
13	8	WC	2.3
13	9	WC	3
13	10	WC	1.6
14	1	WC	2.7
14	2	WC	2.6
14	3	WC	3.5
14	4	WC	1.6
14	5	WC	1.8
14	6	WC	2.5
14	7	WC	0
14	8	WC	2.2
14	9	WC	1.7
14	10	WC	2.1
15	1	WC	1.9
15	2	WC	1.9
15	3	WC	1.4
15	4	WC	1.2
15	5	WC	1.2
15	6	WC	1.9
15	7	WC	0
15	8	WC	2.2
15	9	WC	0.6
15	10	WC	1.7
16	1	WC	3.3
16	2	WC	2
16	3	WC	2.2
16	4	WC	0.9
16	5	WC	1.9
16	6	WC	2.2
16	7	WC	1.4
16	8	WC	2.2
16	9	WC	2.9
16	10	WC	1.4
17	1	WC	3.1
17	2	WC	2.4
17	3	WC	2.7
17	4	WC	0
17	5	WC	2
17	6	WC	2.7
17	7	WC	0.9
17	8	WC	1.2
17	9	WC	2
17	10	WC	1.5
18	1	WC	3
18	2	WC	4.4
18	3	WC	2.7
18	4	WC	0.8
18	5	WC	2.1
18	6	WC	2
18	7	WC	1.3
18	8	WC	2.1
18	9	WC	2.8
18	10	WC	1.4
1	1	WoC	2.3
1	2	WoC	0
1	3	WoC	2.1
1	4	WoC	0
1	5	WoC	0.1
1	6	WoC	2.9
1	7	WoC	0
1	8	WoC	0
1	9	WoC	2.6
1	10	WoC	0
2	1	WoC	0
2	2	WoC	0
2	3	WoC	0
2	4	WoC	0
2	5	WoC	0
2	6	WoC	0
2	7	WoC	0
2	8	WoC	0
2	9	WoC	0
2	10	WoC	0
3	1	WoC	1
3	2	WoC	2.4
3	3	WoC	1.7
3	4	WoC	0
3	5	WoC	2.1
3	6	WoC	1.2
3	7	WoC	0
3	8	WoC	0
3	9	WoC	2.3
3	10	WoC	0
4	1	WoC	0
4	2	WoC	0
4	3	WoC	2.5
4	4	WoC	0
4	5	WoC	0
4	6	WoC	0.6
4	7	WoC	0
4	8	WoC	0
4	9	WoC	0.4
4	10	WoC	0
5	1	WoC	0
5	2	WoC	0
5	3	WoC	0.7
5	4	WoC	0
5	5	WoC	0
5	6	WoC	1.4
5	7	WoC	0
5	8	WoC	0
5	9	WoC	0
5	10	WoC	0
6	1	WoC	0
6	2	WoC	0
6	3	WoC	0
6	4	WoC	0
6	5	WoC	0
6	6	WoC	0
6	7	WoC	0
6	8	WoC	0
6	9	WoC	0
6	10	WoC	0
7	1	WoC	0.8
7	2	WoC	1
7	3	WoC	2.8
7	4	WoC	0
7	5	WoC	0
7	6	WoC	2.3
7	7	WoC	0
7	8	WoC	0
7	9	WoC	0
7	10	WoC	0
8	1	WoC	2.1
8	2	WoC	2.1
8	3	WoC	2
8	4	WoC	0
8	5	WoC	1.9
8	6	WoC	2.3
8	7	WoC	0
8	8	WoC	0
8	9	WoC	1.2
8	10	WoC	0
9	1	WoC	0
9	2	WoC	4.3
9	3	WoC	0
9	4	WoC	0.4
9	5	WoC	0
9	6	WoC	0.3
9	7	WoC	0.2
9	8	WoC	0
9	9	WoC	0
9	10	WoC	0
10	1	WoC	0
10	2	WoC	0
10	3	WoC	3.7
10	4	WoC	0
10	5	WoC	0
10	6	WoC	1.6
10	7	WoC	0
10	8	WoC	0
10	9	WoC	0
10	10	WoC	0
11	1	WoC	0
11	2	WoC	0
11	3	WoC	0.5
11	4	WoC	1.5
11	5	WoC	0
11	6	WoC	1
11	7	WoC	0.6
11	8	WoC	1.1
11	9	WoC	1.4
11	10	WoC	0
12	1	WoC	1.6
12	2	WoC	1.5
12	3	WoC	2.2
12	4	WoC	0
12	5	WoC	0.4
12	6	WoC	2.9
12	7	WoC	0
12	8	WoC	0
12	9	WoC	0
12	10	WoC	0
13	1	WoC	2.2
13	2	WoC	2.7
13	3	WoC	4
13	4	WoC	1.4
13	5	WoC	2.2
13	6	WoC	3.4
13	7	WoC	0.8
13	8	WoC	2
13	9	WoC	2.8
13	10	WoC	1.5
14	1	WoC	1.9
14	2	WoC	2.7
14	3	WoC	2
14	4	WoC	0.7
14	5	WoC	1.9
14	6	WoC	2.4
14	7	WoC	0
14	8	WoC	0.2
14	9	WoC	1.6
14	10	WoC	0
15	1	WoC	0
15	2	WoC	0
15	3	WoC	1.3
15	4	WoC	0
15	5	WoC	0
15	6	WoC	0
15	7	WoC	0
15	8	WoC	0
15	9	WoC	0
15	10	WoC	0
16	1	WoC	2.7
16	2	WoC	2.2
16	3	WoC	1.9
16	4	WoC	1.2
16	5	WoC	2
16	6	WoC	2.3
16	7	WoC	0
16	8	WoC	1.6
16	9	WoC	3.9
16	10	WoC	1.2
17	1	WoC	0
17	2	WoC	0
17	3	WoC	0
17	4	WoC	0
17	5	WoC	0
17	6	WoC	0
17	7	WoC	0
17	8	WoC	0
17	9	WoC	4.9
17	10	WoC	0
18	1	WoC	2.6
18	2	WoC	2.1
18	3	WoC	3.3
18	4	WoC	1.3
18	5	WoC	2
18	6	WoC	3
18	7	WoC	1.1
18	8	WoC	2
18	9	WoC	3.7
18	10	WoC	1.3

## Sheet: Collision
id	NOC	Condition
1	0	Baseline
2	0	Baseline
3	0	Baseline
4	0	Baseline
5	0	Baseline
6	0	Baseline
7	0	Baseline
8	0	Baseline
9	0	Baseline
10	0	Baseline
11	0	Baseline
12	0	Baseline
13	0	Baseline
14	1	Baseline
15	0	Baseline
16	0	Baseline
17	0	Baseline
18	0	Baseline
1	3	WC
2	1	WC
3	2	WC
4	7	WC
5	8	WC
6	5	WC
7	4	WC
8	1	WC
9	1	WC
10	2	WC
11	3	WC
12	4	WC
13	0	WC
14	1	WC
15	3	WC
16	1	WC
17	2	WC
18	1	WC
1	8	WoC
2	10	WoC
3	5	WoC
4	9	WoC
5	9	WoC
6	10	WoC
7	8	WoC
8	5	WoC
9	9	WoC
10	8	WoC
11	9	WoC
12	6	WoC
13	1	WoC
14	4	WoC
15	9	WoC
16	2	WoC
17	7	WoC
18	2	WoC

## Sheet: Difficulty
id	Difficulty	Condition
1	2	Baseline
2	1	Baseline
3	2	Baseline
4	1	Baseline
5	1	Baseline
6	1	Baseline
7	1	Baseline
8	3	Baseline
9	3	Baseline
10	1	Baseline
11	1	Baseline
12	2	Baseline
13	6	Baseline
14	2	Baseline
15	2	Baseline
16	2	Baseline
17	1	Baseline
18	1	Baseline
1	5	WC
2	5	WC
3	3	WC
4	5	WC
5	6	WC
6	5	WC
7	5	WC
8	5	WC
9	5	WC
10	5	WC
11	4	WC
12	4	WC
13	6	WC
14	3	WC
15	6	WC
16	5	WC
17	6	WC
18	2	WC
1	6	WoC
2	7	WoC
3	7	WoC
4	7	WoC
5	7	WoC
6	6	WoC
7	6	WoC
8	6	WoC
9	7	WoC
10	7	WoC
11	6	WoC
12	7	WoC
13	7	WoC
14	5	WoC
15	7	WoC
16	6	WoC
17	7	WoC
18	3	WoC

## Sheet: Compensation
ID	Condition	Objective	Subjective
1	Baseline	0	0
2	Baseline	1	0
3	Baseline	0	0
4	Baseline	96	60
5	Baseline	7	15
6	Baseline	4	0
7	Baseline	14	25
8	Baseline	31	55
9	Baseline	2	0
10	Baseline	36	40
11	Baseline	7	10
12	Baseline	107	98
13	Baseline	2	0
14	Baseline	2	0
15	Baseline	8	0
16	Baseline	0	0
17	Baseline	108	109
18	Baseline	3	0
1	WC	86	99
2	WC	139	167
3	WC	121	144
4	WC	80	59
5	WC	72	96
6	WC	75	86
7	WC	142	153
8	WC	259	242
9	WC	71	89
10	WC	143.5	136
11	WC	172	186
12	WC	102.5	103
13	WC	102	107
14	WC	123	130
15	WC	155.5	155
16	WC	131.5	141
17	WC	190	198
18	WC	213	192
1	WoC	1	0
2	WoC	0	0
3	WoC	3.5	0
4	WoC	0	0
5	WoC	0	0
6	WoC	0	0
7	WoC	4	0
8	WoC	0	0
9	WoC	0	0
10	WoC	7	0
11	WoC	0	0
12	WoC	0	0
13	WoC	2	0
14	WoC	0	0
15	WoC	2	0
16	WoC	1	0
17	WoC	3	0
18	WoC	0	0
